# Supplementary material for: High Glycemia and Soluble Epoxide Hydrolase in Females: Differential Multiomics in Murine Brain Microvasculature
Source: Int J Mol Sci. 2022 Oct 27;23(21):13044. doi: 10.3390/ijms232113044 (PMC9655872; doi:10.3390/ijms232113044)
Supplement: Supplementary file 1 [file ijms-23-13044-s001.zip]

Archive with 1 entries (1 files):
- ijms-1965252-supplementary.pdf
